# Supplementary material for: A Novel, Sport-Specific EMG-Based Method to Evaluate Movement Efficiency in Karate Punching
Source: Sports (Basel). 2025 Jul 7;13(7):218. doi: 10.3390/sports13070218 (PMC12300276; doi:10.3390/sports13070218)
Supplement: Supplementary file 1 [file sports-13-00218-s001.zip]

Archive with 1 entries (1 files):
- Raw EMG and Accelerometer data file.txt
